# Supplementary material for: Systematic Alignment Analysis of Neural Transplant Cells in Electrospun Nanofibre Scaffolds
Source: Materials (Basel). 2022 Dec 23;16(1):124. doi: 10.3390/ma16010124 (PMC9821626; doi:10.3390/ma16010124)
Supplement: Supplementary file 1 [file materials-16-00124-s001.zip]

Archive with 1 entries (1 files):
- materials-2042848-supplementary.pptx
